# Supplementary material for: Specific Pathogen Recognition by Multiple Innate Immune Sensors in an Invertebrate
Source: Front Immunol. 2017 Oct 5;8:1249. doi: 10.3389/fimmu.2017.01249 (PMC5633686; doi:10.3389/fimmu.2017.01249)
Supplement: Table S1 — Protein identification of the 109 spots revealed only in “pathogens + hemolymph” gels as compared to “pathogens only” gels. For each spot, the −10logP values of proteins and peptides are indicated, together with the top BLAST hit in NCBI nr database, the conserved domains of the sequence retrieved (performed with NCBI CD-search available at https://www.ncbi.nlm.nih.gov/Structure/cdd/wrpsb.cgi) and the pI and molecular mass (calculated with the ExPASy “Compute pI/Mw tool” available at http://web.expasy.org/compute_pi). [file Table_1.XLSX]

## Sheet: ID with PEAKS 2
Spot #	Pathogen / Host species	# of ID	-10logP threshold	Best ID Transcript	#Peptides	-10logP Prot.	-10logP Pept. Min	-10logP Pept. Max	Seq coverage	Top BLAST Accession	Top BLAST name (BLASTn)	CDD accession	Conserved domains (analyzed with CDD search)	Expected mass	Expected pI	2nd Best ID Transcript	#Peptides	-10logP Prot.	-10logP Pept. Min.	-10logP Pept. Max	Seq coverage	Top BLAST Accession	Top BLAST name (BLASTn)	CDD accession	Conserved domains (analyzed with CDD search)	Expected mass	Expected pI	3rd Best ID Transcript	#Peptides	-10logP Prot.	-10logP Pept. Min.	-10logP Pept. Max	Seq coverage	Top BLAST Accession	Top BLAST name (BLASTn)	CDD accession	Conserved domains (analyzed with CDD search)	Expected mass	Expected pI
3001	M. luteus / B. glabrata	2	≥23	Locus_27203_Transcript_13/30	4	101.46	26.66	59.79	0.21	XM_013221529	PREDICTED: Biomphalaria glabrata mannose-binding protein C-like (LOC106063217)	cd00037	C-type lectin (CTL)/C-type lectin-like (CTLD) domain	17852.3	4.76	Locus_513_Transcript_2/6	4	68.12	23.98	34.98	0.33	XM_013212479	PREDICTED: Biomphalaria glabrata 60S acidic ribosomal protein P2-like (LOC106055966)	pfam00428	60s Acidic ribosomal protein	11660.2	5.06
3202	M. luteus / B. glabrata	1	≥16.8	Locus_32287_Transcript_15/29	3	56.55	26.04	30.3	0.11	XM_013206628	PREDICTED: Biomphalaria glabrata alpha-amylase-like (LOC106051451)	/	/	23161.8	5.01
4603	M. luteus / B. glabrata	2	≥20.9	Locus_2_Transcript_73/80	8	139.84	20.94	71.93	0.15	XM_013220529	PREDICTED: Biomphalaria glabrata A disintegrin and metalloproteinase with thrombospondin motifs 9-like (LOC106062257)	cl00064	Zinc-dependent metalloprotease.	34451.6	5.43	Locus_467_Transcript_29/51	2	49.88	27.03	30.73	0.04	XM_013234497	PREDICTED: Biomphalaria glabrata uncharacterized LOC106073842 (LOC106073842)	/	/	12383	4.55
4805	M. luteus / B. glabrata	1	≥17.7	Locus_35366_Transcript_8/18	6	90.55	20.88	41.7	0.1	XM_013208589	PREDICTED: Biomphalaria glabrata collagen alpha-6(VI) chain-like (LOC106053117)	cd01450	Von Willebrand factor type A (vWA) domain was originally found in the blood coagulation	34715.2	5.33
5504	M. luteus / B. glabrata	1	≥17.3	Locus_25_Transcript_5684/10008	5	97.4	33.65	48.69	0.11	U53348	Biomphalaria glabrata actin mRNA, complete cds	cd00012	Nucleotide-Binding Domain of the sugar kinase/HSP70/actin superfamily	41937	5.3
5803	M. luteus / B. glabrata	2	≥21.7	Locus_35366_Transcript_8/18	15	161.33	24.14	59.25	0.24	XM_013208589	PREDICTED: Biomphalaria glabrata collagen alpha-6(VI) chain-like (LOC106053117)	cd01450	Von Willebrand factor type A (vWA) domain was originally found in the blood coagulation	34715.2	5.33	Locus_37808_Transcript_6/11	5	91.47	21.7	46.59	0.2	XM_013224165	PREDICTED: Biomphalaria glabrata collagen alpha-5(VI) chain-like (LOC106065374)	cd01450; pfam01456	Von Willebrand factor type A (vWA) domain was originally found in the blood coagulation; Mucin	65500.5	8.06
6505	M. luteus / B. glabrata	2	≥24.8	Locus_25_Transcript_5684/10008	7	144.12	33.37	64	0.18	U53348	Biomphalaria glabrata actin mRNA, complete cds	cd00012	Nucleotide-Binding Domain of the sugar kinase/HSP70/actin superfamily	41937	5.3	Locus_3277_Transcript_1/1	2	64.18	40.2	44.08	0.1	XM_013221197	PREDICTED: Biomphalaria glabrata uncharacterized LOC106062883 (LOC106062883)	cd00037	C-type lectin (CTL)/C-type lectin-like (CTLD) domain	38374.4	5.36
6506	M. luteus / B. glabrata	2	≥28	Locus_3277_Transcript_1/1	3	82.86	31.61	50.66	0.14	XM_013221197	PREDICTED: Biomphalaria glabrata uncharacterized LOC106062883 (LOC106062883) (C-type lectin-related protein - CREP)	cd00037	C-type lectin (CTL)/C-type lectin-like (CTLD) domain	38374.4	5.36	Locus_69932_Transcript_1/2	2	62.67	33.89	45.72	0.17	XM_013221197	PREDICTED: Biomphalaria glabrata uncharacterized LOC106062883 (LOC106062883)	cd00037	C-type lectin (CTL)/C-type lectin-like (CTLD) domain	38374.4	5.36
6707	M. luteus / B. glabrata	2	≥27	Locus_32280_Transcript_3/5	7	140.04	27	63.7	0.31	XM_013205735	PREDICTED: Biomphalaria glabrata adenosine deaminase CECR1-like (LOC106050709)	pfam08451; cl00281	Adenosine/AMP deaminase N-terminal; Superfamily of metallo-dependent hydrolases	22169.5	5.62	Locus_37808_Transcript_6/11	4	94.7	27.4	46.14	0.23	XM_013224165	PREDICTED: Biomphalaria glabrata collagen alpha-5(VI) chain-like (LOC106065374)	cd01450; pfam01456	Von Willebrand factor type A (vWA) domain was originally found in the blood coagulation; Mucin	65500.5	8.06
6807	M. luteus / B. glabrata	3	≥24.1	Locus_35366_Transcript_17/18	18	206.81	26.03	67.17	0.38	XM_013208589	PREDICTED: Biomphalaria glabrata collagen alpha-6(VI) chain-like (LOC106053117)	cd01450	Von Willebrand factor type A (vWA) domain was originally found in the blood coagulation	34715.2	5.33	Locus_37808_Transcript_6/11	9	136.07	27.49	56.14	0.44	XM_013224165	PREDICTED: Biomphalaria glabrata collagen alpha-5(VI) chain-like (LOC106065374)	cd01450; pfam01456	Von Willebrand factor type A (vWA) domain was originally found in the blood coagulation; Mucin	65500.5	8.06
8704	M. luteus / B. glabrata	2	≥24.3	Locus_982_Transcript_39/85	4	97.07	27.85	59.19	0.08	XM_013219007	PREDICTED: Biomphalaria glabrata uncharacterized LOC106060973 (LOC106060973)	cl03107	Clostridium epsilon toxin ETX/Bacillus mosquitocidal toxin MTX2	53087.4	5.65
8705	M. luteus / B. glabrata	2	≥17.6	Locus_982_Transcript_70/85	1	49.36	40.57	40.57	0.03	NM_001311290	Biomphalaria glabrata uncharacterized LOC106057635 (LOC106057635)	cl03107	Clostridium epsilon toxin ETX/Bacillus mosquitocidal toxin MTX2	64762.7	6.18	Locus_3532_Transcript_36/39	1	20.76	20.76	20.76	0.01	XM_013211757	PREDICTED: Biomphalaria glabrata uncharacterized LOC106055486 (LOC106055486), transcript variant X2	cl19524; pfam13894	DNA polymerase type B; C2H2-type zinc finger	150919	8.96
8706	M. luteus / B. glabrata	1	≥34.6	Locus_982_Transcript_48/85	2	90.65	42.83	58.31	0.08	NM_001311290	Biomphalaria glabrata uncharacterized LOC106057635 (LOC106057635)	cl03107	Clostridium epsilon toxin ETX/Bacillus mosquitocidal toxin MTX2	64762.7	6.18
9201	M. luteus / B. glabrata	1	≥18.8	Locus_79395_Transcript_1/1	2	75.48	44.75	53.11	0.36	XM_013236010	PREDICTED: Biomphalaria glabrata uncharacterized LOC106075092 (LOC106075092)	/	/	28900.8	8.01
1316	E. coli / B. glabrata	5	≥15	Locus_10511_Transcript_4/12	1	22.8	22.8	22.8	0.07	XM_013213374	PREDICTED: Biomphalaria glabrata dolichol-phosphate mannosyltransferase subunit 3-like (LOC106056565)	pfam08285; cl21474	Dolichol-phosphate mannosyltransferase subunit 3 (DPM3); ABC-2 type transporter	11371.5	6.71
4513	E. coli / B. glabrata	1	≥17	Locus_2189_Transcript_3/15	12	114.37	17.02	44.45	0.35	XM_013233985	PREDICTED: Biomphalaria glabrata uncharacterized LOC106073432 (LOC106073432)	pfam09458	H-type lectin domain; The H-type lectin domain is a unit of six beta chains	28139.6	5.77
6517	E. coli / B. glabrata	1	≥19.9	Locus_2189_Transcript_3/15	26	173.32	20.87	51.6	0.5	XM_013233985	PREDICTED: Biomphalaria glabrata uncharacterized LOC106073432 (LOC106073432)	pfam09458	H-type lectin domain; The H-type lectin domain is a unit of six beta chains	28139.6	5.77
7413	E. coli / B. glabrata	2	≥17.9	Locus_363_Transcript_16/23	21	197.91	19.53	72.85	0.29	AM167926	Biomphalaria glabrata mRNA for haemoglobin type 1 (hb1 gene)	cd01040	myoglobin_like; M family globin domain	240767	5.86	Locus_2189_Transcript_3/15	5	65.32	20.27	28.75	0.16	XM_013233985	PREDICTED: Biomphalaria glabrata uncharacterized LOC106073432 (LOC106073432)	pfam09458	H-type lectin domain; The H-type lectin domain is a unit of six beta chains	28139.6	5.77
7415	E. coli / B. glabrata	2	≥19.7	Locus_363_Transcript_15/23	4	76.67	21.03	41.89	0.08	AM167926	Biomphalaria glabrata mRNA for haemoglobin type 1 (hb1 gene)	cd01040	myoglobin_like; M family globin domain	240767	5.86	Locus_2189_Transcript_3/15	2	46.08	20.78	25.25	0.06	XM_013233985	PREDICTED: Biomphalaria glabrata uncharacterized LOC106073432 (LOC106073432)	pfam09458	H-type lectin domain; The H-type lectin domain is a unit of six beta chains	28139.6	5.77
7421	E. coli / B. glabrata	1	≥25.8	Locus_710_Transcript_31/99	5	104.35	25.83	52.74	0.06	AM167927	Biomphalaria glabrata partial mRNA for haemoglobin type 2 (hb2 gene)	cd01040	myoglobin_like; M family globin domain	187086	6.6
7519	E. coli / B. glabrata	1	≥19.7	Locus_2189_Transcript_3/15	14	155.14	20.7	54.67	0.42	XM_013233985	PREDICTED: Biomphalaria glabrata uncharacterized LOC106073432 (LOC106073432)	pfam09458	H-type lectin domain; The H-type lectin domain is a unit of six beta chains	28139.6	5.77
7521	E. coli / B. glabrata	1	≥19.7	Locus_2189_Transcript_3/15	6	90.45	21.11	42.54	0.18	XM_013233985	PREDICTED: Biomphalaria glabrata uncharacterized LOC106073432 (LOC106073432)	pfam09458	H-type lectin domain; The H-type lectin domain is a unit of six beta chains	28139.6	5.77
7522	E. coli / B. glabrata	1	≥18.3	Locus_2189_Transcript_3/15	7	97.65	20.82	45.72	0.2	XM_013233985	PREDICTED: Biomphalaria glabrata uncharacterized LOC106073432 (LOC106073432)	pfam09458	H-type lectin domain; The H-type lectin domain is a unit of six beta chains	28139.6	5.77
7620	E. coli / B. glabrata	1	≥36.3	Locus_2189_Transcript_3/15	2	99.11	36.34	43.54	0.06	XM_013233985	PREDICTED: Biomphalaria glabrata uncharacterized LOC106073432 (LOC106073432)	pfam09458	H-type lectin domain; The H-type lectin domain is a unit of six beta chains	28139.6	5.77
7711	E. coli / B. glabrata	1	≥25.6	Locus_982_Transcript_50/85	2	43.26	28.28	29.12	0.16	NM_001311290	Biomphalaria glabrata uncharacterized LOC106057635 (LOC106057635)	cl03107	Clostridium epsilon toxin ETX/Bacillus mosquitocidal toxin MTX2	64762.7	6.18
7805	E. coli / B. glabrata	1	≥22	Locus_710_Transcript_70/99	5	72.26	22.01	39.44	0.06	XM_013205161	PREDICTED: Biomphalaria glabrata uncharacterized LOC106050211 (LOC106050211)	cd01040	myoglobin_like; M family globin domain	61459.1	5.81
7906	E. coli / B. glabrata	1	≥22.5	Locus_710_Transcript_74/99	16	151.46	22.52	62.25	0.18	AM167927	Biomphalaria glabrata partial mRNA for haemoglobin type 2 (hb2 gene)	cd01040	myoglobin_like; M family globin domain	187086	6.6
7911	E. coli / B. glabrata	1	≥22.1	Locus_710_Transcript_72/99	4	85.04	24.89	39.65	0.04	AM167927	Biomphalaria glabrata partial mRNA for haemoglobin type 2 (hb2 gene)	cd01040	myoglobin_like; M family globin domain	187086	6.6
7914	E. coli / B. glabrata	1	≥22.1	Locus_710_Transcript_72/99	4	85.04	24.89	39.65	0.04	AM167927	Biomphalaria glabrata partial mRNA for haemoglobin type 2 (hb2 gene)	cd01040	myoglobin_like; M family globin domain	187086	6.6
8611	E. coli / B. glabrata	2	≥32.9	Locus_363_Transcript_13/23	6	138.98	33.1	62.94	0.03	AM167926	Biomphalaria glabrata mRNA for haemoglobin type 1 (hb1 gene)	cd01040	myoglobin_like; M family globin domain	240767	5.86	Locus_710_Transcript_38/99	3	79.78	32.94	41.7	0.04	AM167927	Biomphalaria glabrata partial mRNA for haemoglobin type 2 (hb2 gene)	cd01040	myoglobin_like; M family globin domain	187086	6.6
8616	E. coli / B. glabrata	1	≥18.9	Locus_710_Transcript_38/99	3	60.28	22.86	40.9	0.04	AM167927	Biomphalaria glabrata partial mRNA for haemoglobin type 2 (hb2 gene)	cd01040	myoglobin_like; M family globin domain	187086	6.6
8617	E. coli / B. glabrata	1	≥20.3	Locus_710_Transcript_27/99	2	63.65	48	31.29	0.02	AM167927	Biomphalaria glabrata partial mRNA for haemoglobin type 2 (hb2 gene)	cd01040	myoglobin_like; M family globin domain	187086	6.6
8802	E. coli / B. glabrata	1	≥30.2	Locus_710_Transcript_71/99	3	61.31	30.24	36.09	0.04	XM_013205161	PREDICTED: Biomphalaria glabrata uncharacterized LOC106050211 (LOC106050211)	cd01040	myoglobin_like; M family globin domain	61459.1	5.81
8902	E. coli / B. glabrata	1	≥20.9	Locus_710_Transcript_70/99	2	55.76	35.39	38.06	0.03	XM_013205161	PREDICTED: Biomphalaria glabrata uncharacterized LOC106050211 (LOC106050211)	cd01040	myoglobin_like; M family globin domain	61459.1	5.81
8906	E. coli / B. glabrata	1	≥19	Locus_710_Transcript_74/99	10	141.45	19	68.1	0.1	AM167927	Biomphalaria glabrata partial mRNA for haemoglobin type 2 (hb2 gene)	cd01040	myoglobin_like; M family globin domain	187086	6.6
8908	E. coli / B. glabrata	1	≥27.3	Locus_710_Transcript_74/99	21	198.46	28.42	69.2	0.27	AM167927	Biomphalaria glabrata partial mRNA for haemoglobin type 2 (hb2 gene)	cd01040	myoglobin_like; M family globin domain	187086	6.6
8911	E. coli / B. glabrata	1	≥15.7	Locus_710_Transcript_74/99	20	134.12	16.33	46.95	0.19	AM167927	Biomphalaria glabrata partial mRNA for haemoglobin type 2 (hb2 gene)	cd01040	myoglobin_like; M family globin domain	187086	6.6
9601	E. coli / B. glabrata	1	≥23.3	Locus_710_Transcript_24/99	15	190.2	24.66	67.57	0.18	AM167927	Biomphalaria glabrata partial mRNA for haemoglobin type 2 (hb2 gene)	cd01040	myoglobin_like; M family globin domain	187086	6.6
9602	E. coli / B. glabrata	1	≥21.3	Locus_710_Transcript_33/99	2	81.01	42.24	52.79	0.03	AM167927	Biomphalaria glabrata partial mRNA for haemoglobin type 2 (hb2 gene)	cd01040	myoglobin_like; M family globin domain	187086	6.6
0611	S. cerevisiae / B. glabrata	1	≥28.4	Locus_25_Transcript_5697/10008	12	167.65	29.8	68.56	0.34	U53348	Biomphalaria glabrata actin mRNA, complete cds	cd00012	Nucleotide-Binding Domain of the sugar kinase/HSP70/actin superfamily	41937	5.3
0612	S. cerevisiae / B. glabrata	1	≥23.3	Locus_25_Transcript_5697/10008	11	158.96	23.31	74.64	0.27	U53348	Biomphalaria glabrata actin mRNA, complete cds	cd00012	Nucleotide-Binding Domain of the sugar kinase/HSP70/actin superfamily	41937	5.3
0802	S. cerevisiae / B. glabrata	1	≥22.8	Locus_99_Transcript_35/42	20	195.68	23.01	71.36	0.37	XM_013241676	PREDICTED: Biomphalaria glabrata tubulin beta-4B chain-like (LOC106080335), mRNA	cd02187	The beta-tubulin family; The tubulin superfamily includes five distinct families	53629.2	4.8
1608	S. cerevisiae / B. glabrata	1	≥24.2	Locus_25_Transcript_5697/10008	43	277.82	24.37	95.36	0.48	U53348	Biomphalaria glabrata actin mRNA, complete cds	cd00012	Nucleotide-Binding Domain of the sugar kinase/HSP70/actin superfamily	41937	5.3
1714	S. cerevisiae / B. glabrata	1	≥22.7	Locus_25_Transcript_5697/10008	24	205.96	27.16	71.52	0.41	U53348	Biomphalaria glabrata actin mRNA, complete cds	cd00012	Nucleotide-Binding Domain of the sugar kinase/HSP70/actin superfamily	41937	5.3
1716	S. cerevisiae / B. glabrata	1	≥23.4	Locus_2_Transcript_79/80	15	189.93	25.64	75.07	0.19	XM_013220529	PREDICTED: Biomphalaria glabrata A disintegrin and metalloproteinase with thrombospondin motifs 9-like (LOC106062257), mRNA	cl00064	Zinc-dependent metalloprotease	28366.8	4.68
1717	S. cerevisiae / B. glabrata	1	≥24.0	Locus_2_Transcript_73/80	4	130.92	28.13	78.39	0.07	XM_013220529	PREDICTED: Biomphalaria glabrata A disintegrin and metalloproteinase with thrombospondin motifs 9-like (LOC106062257), mRNA	cl00064	Zinc-dependent metalloprotease	28366.8	4.68
1815	S. cerevisiae / B. glabrata	2	≥22.6	Locus_150_Transcript_82/100	6	125.95	22.6	61.49	0.15	XM_013235620	PREDICTED: Biomphalaria glabrata tubulin alpha-1A chain-like (LOC106074777), partial mRNA	cd02186	The alpha-tubulin family; The tubulin superfamily includes five distinct families	46280.3	4.99	Locus_39839_Transcript_1/1	4	116.08	22.85	63.82	0.07	KM975646	Biomphalaria glabrata C-type lectin-related protein 4 precursor (CREP4) mRNA, complete cds	cd00037	C-type lectin (CTL)/C-type lectin-like (CTLD) domain; CLECT: C-type lectin (CTL)/C-type	39806.2	5
1816	S. cerevisiae / B. glabrata	2	≥22.2	Locus_39839_Transcript_1/1	5	132.51	22.23	68.49	0.09	KM975646	Biomphalaria glabrata C-type lectin-related protein 4 precursor (CREP4) mRNA, complete cds	cd00037	C-type lectin (CTL)/C-type lectin-like (CTLD) domain; CLECT: C-type lectin (CTL)/C-type	39806.2	5	Locus_208_Transcript_4/4	4	84.67	25.49	42.94	0.12	XM_013215058	PREDICTED: Biomphalaria glabrata ATP synthase subunit beta, mitochondrial-like (LOC106057738), mRNA	cd01133	F1 ATP synthase beta subunit, nucleotide-binding domain	45024.4	4.98
1817	S. cerevisiae / B. glabrata	2	≥29.2	Locus_39839_Transcript_1/1	5	166.17	34.96	76.92	0.09	KM975646	Biomphalaria glabrata C-type lectin-related protein 4 precursor (CREP4) mRNA, complete cds	cd00037	C-type lectin (CTL)/C-type lectin-like (CTLD) domain; CLECT: C-type lectin (CTL)/C-type	39806.2	5	Locus_208_Transcript_4/4	3	102.36	33.72	46.3	0.09	XM_013215058	PREDICTED: Biomphalaria glabrata ATP synthase subunit beta, mitochondrial-like (LOC106057738), mRNA	cd01133	F1 ATP synthase beta subunit, nucleotide-binding domain	45024.4	4.98
1818	S. cerevisiae / B. glabrata	3	≥19.8	Locus_99_Transcript_14/42	19	197.7	20.33	78.36	0.39	XM_013229687	PREDICTED: Biomphalaria glabrata tubulin beta-4B chain-like (LOC106069910), partial mRNA	cd02187	The beta-tubulin family; The tubulin superfamily includes five distinct families	45054.1	5.72	Locus_3134_Transcript_1/2	14	192.94	20.33	78.36	0.29	XM_013229539	PREDICTED: Biomphalaria glabrata tubulin beta-4 chain (LOC106069797), mRNA	cd02187	The beta-tubulin family; The tubulin superfamily includes five distinct families	49989.1	4.79	Locus_39839_Transcript_1/1	7	114.38	20.55	61.21	0.11	KM975646	Biomphalaria glabrata C-type lectin-related protein 4 precursor (CREP4) mRNA, complete cds	cd00037	C-type lectin (CTL)/C-type lectin-like (CTLD) domain; CLECT: C-type lectin (CTL)/C-type	39806.2	5
1819	S. cerevisiae / B. glabrata	3	≥19.1	Locus_39839_Transcript_1/1	8	128.37	21.22	60.23	0.14	KM975646	Biomphalaria glabrata C-type lectin-related protein 4 precursor (CREP4) mRNA, complete cds	cd00037	C-type lectin (CTL)/C-type lectin-like (CTLD) domain; CLECT: C-type lectin (CTL)/C-type	39806.2	5	Locus_150_Transcript_82/100	6	100.79	19.81	51.75	0.16	XM_013235620	PREDICTED: Biomphalaria glabrata tubulin alpha-1A chain-like (LOC106074777), partial mRNA	cd02186	The alpha-tubulin family; The tubulin superfamily includes five distinct families	46280.3	4.99	Locus_3116_Transcript_23/31	7	89.22	19.11	41.85	0.12	XM_013224394	PREDICTED: Biomphalaria glabrata transforming growth factor-beta-induced protein ig-h3-like (LOC106065561), mRNA	pfam02469	Fasciclin domain; This extracellular domain is found repeated four times in grasshopper	34683.4	5.45
2618	S. cerevisiae / B. glabrata	1	≥19.8	Locus_2004_Transcript_14/44	8	138.59	21.65	71.29	0.23	XM_013224394	PREDICTED: Biomphalaria glabrata transforming growth factor-beta-induced protein ig-h3-like (LOC106065561), mRNA	pfam02469	Fasciclin domain; This extracellular domain is found repeated four times in grasshopper	15863.2	4.91
2715	S. cerevisiae / B. glabrata	1	≥21.6	Locus_467_Transcript_29/51	15	165.58	28.04	66.3	0.26	XM_013234497	PREDICTED: Biomphalaria glabrata uncharacterized LOC106073842 (LOC106073842), partial mRNA	/	/	32669.9	5.99
3818	S. cerevisiae / B. glabrata	1	≥19.1	Locus_3285_Transcript_42/55	34	309.03	19.34	103.89	0.47	XM_013208019	PREDICTED: Biomphalaria glabrata collagen alpha-1(XII) chain-like (LOC106052603), mRNA	cd01450	Von Willebrand factor type A (vWA) domain was originally found in the blood coagulation	37691.5	5.05
3819	S. cerevisiae / B. glabrata	1	≥28.2	Locus_3285_Transcript_42/55	32	300.85	28.22	104.72	0.38	XM_013208019	PREDICTED: Biomphalaria glabrata collagen alpha-1(XII) chain-like (LOC106052603), mRNA	cd01450	Von Willebrand factor type A (vWA) domain was originally found in the blood coagulation	37691.5	5.05
4817	S. cerevisiae / B. glabrata	1	≥21.7	Locus_982_Transcript_77/85	11	204.53	24.86	93.44	0.25	NM_001311290	Biomphalaria glabrata uncharacterized LOC106057635 (LOC106057635), mRNA	cl03107	Clostridium epsilon toxin ETX/Bacillus mosquitocidal toxin MTX2	42754	8.2
6612	S. cerevisiae / B. glabrata	1	≥21.3	Locus_327_Transcript_4/7	5	147.5	21.3	86.22	0.17	XM_013231341	PREDICTED: Biomphalaria glabrata glyceraldehyde-3-phosphate dehydrogenase-like (LOC106071275), mRNA	pfam02800, pfam00044	Glyceraldehyde 3-phosphate dehydrogenase, C-terminal domain & NAD binding domain	36383.5	6.6
6819	S. cerevisiae / B. glabrata	1	≥25.5	Locus_982_Transcript_69/85	5	150	26.67	83.17	0.15	NM_001311290	Biomphalaria glabrata uncharacterized LOC106057635 (LOC106057635), mRNA	cl03107	Clostridium epsilon toxin ETX/Bacillus mosquitocidal toxin MTX2	42682	8.49
6821	S. cerevisiae / B. glabrata	1	≥18.4	Locus_982_Transcript_69/85	6	154.77	18.98	79.2	0.15	NM_001311290	Biomphalaria glabrata uncharacterized LOC106057635 (LOC106057635), mRNA	cl03107	Clostridium epsilon toxin ETX/Bacillus mosquitocidal toxin MTX2	42682	8.49
7416	S. cerevisiae / B. glabrata	1	≥24.3	Locus_37588_Transcript_1/10	16	191.04	24.3	67.9	0.38	XM_013210228	PREDICTED: Biomphalaria glabrata uncharacterized LOC106054390 (LOC106054390), mRNA	cl02569	Ras GTPase Activating Domain; RasGAP functions as an enhancer of the hydrolysis of GTP	30680.2	7.68
7516	S. cerevisiae / B. glabrata	1	≥24.0	Locus_357_Transcript_1/1	10	160.07	27.89	74.52	0.23	XR_001219490	PREDICTED: Biomphalaria glabrata uncharacterized LOC106076890 (LOC106076890), ncRNA	cd00037	C-type lectin (CTL)/C-type lectin-like (CTLD) domain; CLECT: C-type lectin (CTL)/C-type	39265.2	7.54
7619	S. cerevisiae / B. glabrata	1	≥26.0	Locus_327_Transcript_4/7	10	185.53	26.9	79.09	0.25	XM_013231341	PREDICTED: Biomphalaria glabrata glyceraldehyde-3-phosphate dehydrogenase-like (LOC106071275), mRNA	pfam02800, pfam00044	Glyceraldehyde 3-phosphate dehydrogenase, C-terminal domain & NAD binding domain	36383.5	6.6
0106	E. caproni / B. glabrata	1	≥20.5	Locus_32287_Transcript_23/29	7	107.85	23.37	50.02	0.24	XM_013206628	PREDICTED: Biomphalaria glabrata alpha-amylase-like (LOC106051451), mRNA	/	/	24277.1	4.85
1106	E. caproni / B. glabrata	1	≥25.4	Locus_32287_Transcript_23/29	4	96.99	31.16	44.72	0.18	XM_013206628	PREDICTED: Biomphalaria glabrata alpha-amylase-like (LOC106051451), mRNA	/	/	24277.1	4.85
2517	E. caproni / B. glabrata	2	≥21.3	Locus_25_Transcript_5710/10008	1	38.08	38.08	38.08	0.09	XM_013228475	PREDICTED: Biomphalaria glabrata actin-2-like (LOC106068952), mRNA	cl17037	Nucleotide-Binding Domain of the sugar kinase/HSP70/actin superfamily	6983.92	5.03	Locus_68026_Transcript_1/1	1	38.08	38.08	38.08	0.24	XM_013226083	PREDICTED: Biomphalaria glabrata actin-1 (LOC106066986), mRNA	cl17037	Nucleotide-Binding Domain of the sugar kinase/HSP70/actin superfamily	4098.73	8.27
2518	E. caproni / B. glabrata	1	≥33.1	Locus_25_Transcript_5684/10008	2	106.64	41.69	60.3	0.07	U53348	Biomphalaria glabrata actin mRNA, complete cds	cl17037	Nucleotide-Binding Domain of the sugar kinase/HSP70/actin superfamily	41880.9	5.3
2610	E. caproni / B. glabrata	1	≥24.1	Locus_982_Transcript_69/85	4	85.64	26.37	48.38	0.11	NM_001311290	Biomphalaria glabrata uncharacterized LOC106057635 (LOC106057635), mRNA	cl03107	Clostridium epsilon toxin ETX/Bacillus mosquitocidal toxin MTX2	42682	8.49
2611	E. caproni / B. glabrata	1	≥26.6	Locus_32280_Transcript_5/5	2	86.38	32.74	52.43	0.08	XM_013205735	PREDICTED: Biomphalaria glabrata adenosine deaminase CECR1-like (LOC106050709), partial mRNA	cl00281	Superfamily of metallo-dependent hydrolases (also called amidohydrolase superfamily)	32410.4	4.87
2613	E. caproni / B. glabrata	1	≥24.2	Locus_32280_Transcript_5/5	5	104.13	26.36	55.36	0.16	XM_013205735	PREDICTED: Biomphalaria glabrata adenosine deaminase CECR1-like (LOC106050709), partial mRNA	cl00281	Superfamily of metallo-dependent hydrolases (also called amidohydrolase superfamily)	32410.4	4.87
2614	E. caproni / B. glabrata	1	≥26.8	Locus_150_Transcript_92/100	1	35.68	26.83	26.83	0.01	XM_013235620	PREDICTED: Biomphalaria glabrata tubulin alpha-1A chain-like (LOC106074777), partial mRNA	cd02186	The alpha-tubulin family; The tubulin superfamily includes five distinct families	46280.3	4.99
3605	E. caproni / B. glabrata	1	≥30.5	Locus_982_Transcript_69/85	5	143.54	32.44	79.81	0.14	NM_001311290	Biomphalaria glabrata uncharacterized LOC106057635 (LOC106057635), mRNA	cl03107	Clostridium epsilon toxin ETX/Bacillus mosquitocidal toxin MTX2	42682	8.49
3611	E. caproni / B. glabrata	1	≥31.3	Locus_982_Transcript_69/85	1	61.4	41.8	41.8	0.03	NM_001311290	Biomphalaria glabrata uncharacterized LOC106057635 (LOC106057635), mRNA	cl03107	Clostridium epsilon toxin ETX/Bacillus mosquitocidal toxin MTX2	42682	8.49
4817	E. caproni / B. glabrata	1	≥22.1	Locus_710_Transcript_72/99	6	116.64	24.27	50.01	0.1	AM167927	Biomphalaria glabrata partial mRNA for haemoglobin type 2 (hb2 gene)	cd01040	myoglobin_like; M family globin domain	90831.8	7.79
4816	E. caproni / B. glabrata	1	≥22.1	Locus_710_Transcript_72/99	6	116.64	24.27	50.01	0.1	AM167927	Biomphalaria glabrata partial mRNA for haemoglobin type 2 (hb2 gene)	cd01040	myoglobin_like; M family globin domain	90831.8	7.79
6809	E. caproni / B. glabrata	1	≥26.4	Locus_710_Transcript_72/99	8	123.3	26.41	52.55	0.07	AM167927	Biomphalaria glabrata partial mRNA for haemoglobin type 2 (hb2 gene)	cd01040	myoglobin_like; M family globin domain	90831.8	7.79
6811	E. caproni / B. glabrata	1	≥22.1	Locus_710_Transcript_72/99	6	116.64	24.27	50.01	0.1	AM167927	Biomphalaria glabrata partial mRNA for haemoglobin type 2 (hb2 gene)	cd01040	myoglobin_like; M family globin domain	90831.8	7.79
7805	E. caproni / B. glabrata	1	≥26.4	Locus_710_Transcript_72/99	8	123.3	26.41	52.55	0.07	AM167927	Biomphalaria glabrata partial mRNA for haemoglobin type 2 (hb2 gene)	cd01040	myoglobin_like; M family globin domain	90831.8	7.79
7806	E. caproni / B. glabrata	1	≥26.4	Locus_710_Transcript_72/99	8	123.3	26.41	52.55	0.07	AM167927	Biomphalaria glabrata partial mRNA for haemoglobin type 2 (hb2 gene)	cd01040	myoglobin_like; M family globin domain	90831.8	7.79
7807	E. caproni / B. glabrata	1	≥21.2	Locus_710_Transcript_72/99	9	106.74	21.2	43.7	0.08	AM167927	Biomphalaria glabrata partial mRNA for haemoglobin type 2 (hb2 gene)	cd01040	myoglobin_like; M family globin domain	90831.8	7.79
7808	E. caproni / B. glabrata	1	≥21.2	Locus_710_Transcript_72/99	9	106.74	21.2	43.7	0.08	AM167927	Biomphalaria glabrata partial mRNA for haemoglobin type 2 (hb2 gene)	cd01040	myoglobin_like; M family globin domain	90831.8	7.79
8804	E. caproni / B. glabrata	1	≥21.2	Locus_710_Transcript_72/99	9	106.74	21.2	43.7	0.08	AM167927	Biomphalaria glabrata partial mRNA for haemoglobin type 2 (hb2 gene)	cd01040	myoglobin_like; M family globin domain	90831.8	7.79
9505	E. caproni / B. glabrata	1	≥15.0	Locus_216_Transcript_1/7	1	44.96	44.96	44.96	0.02	XM_013211894	PREDICTED: Biomphalaria glabrata elongation factor 1-alpha (LOC106055588), mRNA	cd01883	Elongation Factor 1-alpha (EF1-alpha) protein family	44986	9.13
0410	S. mansoni / B. glabrata	2	≥24.1	Locus_773_Transcript_3/3	1	50.59	42.81	42.81	0.03	XM_013207192	PREDICTED: Biomphalaria glabrata 40S ribosomal protein SA-like (LOC106051961), mRNA	cl00315; cl24635	Ribosomal protein S2 (RPS2); 40S ribosomal protein SA C-terminus	33466	4.74	Locus_362_Transcript_75/192	1	38.71	38.71	38.71	0.07	XM_013225869	PREDICTED: Biomphalaria glabrata antitrypsin-like (LOC106066784), transcript variant X2, mRNA	cl00137	SERine Proteinase INhibitors (serpins) exhibit conformational polymorphism shifting from native to cleaved, latent, delta, or polymorphic forms	17921.8	9.75
1220	S. mansoni / B. glabrata	1	≥21.8	Locus_32287_Transcript_23/29	9	157.22	22.79	82.37	0.3	XM_013206628	PREDICTED: Biomphalaria glabrata alpha-amylase-like (LOC106051451), mRNA	/	/	24277.1	4.85
1221	S. mansoni / B. glabrata	1	≥15.9	Locus_32287_Transcript_23/29	6	88.77	19.53	44.87	0.21	XM_013206628	PREDICTED: Biomphalaria glabrata alpha-amylase-like (LOC106051451), mRNA	/	/	24277.1	4.85
1312	S. mansoni / B. glabrata	2	≥20.4	Locus_32287_Transcript_12/29	1	29.2	29.2	29.2	0.05	XM_013206628	PREDICTED: Biomphalaria glabrata alpha-amylase-like (LOC106051451), mRNA	/	/	16482.5	4.81	Locus_2607_Transcript_1/15	1	27.24	27.24	27.24	6	XM_013211970	PREDICTED: Biomphalaria glabrata acetylcholine-binding protein-like (LOC106055630), transcript variant X1, mRNA	cl03788	Neurotransmitter-gated ion-channel ligand binding domain	28430.5	10.7
1320	S. mansoni / B. glabrata	1	≥19.5	Locus_3415_Transcript_1/1	3	99.9	35.2	60.13	0.08	XM_013219614	PREDICTED: Biomphalaria glabrata annexin A4-like (LOC106061459), mRNA	pfam00191	Annexin; This family of annexins also includes giardin that has been shown to function as an annexin.	34843.6	5.08
1521	S. mansoni / B. glabrata	1	≥18.6	Locus_2_Transcript_79/80	15	157.91	19.76	62.18	0.14	XM_013220529	PREDICTED: Biomphalaria glabrata A disintegrin and metalloproteinase with thrombospondin motifs 9-like (LOC106062257), mRNA	cl00064	Zinc-dependent metalloprotease	28366.8	4.68
2222	S. mansoni / B. glabrata	1	≥17.9	Locus_2607_Transcript_1/15	2	74.21	27.99	54.98	0.11	XM_013211970	PREDICTED: Biomphalaria glabrata acetylcholine-binding protein-like (LOC106055630), transcript variant X1, mRNA	cl03788	Neurotransmitter-gated ion-channel ligand binding domain	28430.5	10.7
2618	S. mansoni / B. glabrata	1	≥24.0	Locus_32280_Transcript_5/5	8	129.12	29	59.59	0.26	XM_013205735	PREDICTED: Biomphalaria glabrata adenosine deaminase CECR1-like (LOC106050709), partial mRNA	cl00281	Superfamily of metallo-dependent hydrolases (also called amidohydrolase superfamily)	32410.4	4.87
3111	S. mansoni / B. glabrata	1	≥31.9	Locus_2607_Transcript_1/15	2	63.97	31.92	42.23	0.11	XM_013211970	PREDICTED: Biomphalaria glabrata acetylcholine-binding protein-like (LOC106055630), transcript variant X1, mRNA	cl03788	Neurotransmitter-gated ion-channel ligand binding domain	28430.5	10.7
3112	S. mansoni / B. glabrata	1	≥25.4	Locus_580_Transcript_10/14	3	74.84	29.3	47.16	0.1	XR_001216462	PREDICTED: Biomphalaria glabrata uncharacterized LOC106060578 (LOC106060578), ncRNA	cd01056	eukaryotic ferritins; Eukaryotic Ferritin (Euk_Ferritin) domain	27117.6	5.47
3301	S. mansoni / B. glabrata	1	≥23.4	Locus_2607_Transcript_1/15	3	99.7	27.4	65.34	0.14	XM_013211970	PREDICTED: Biomphalaria glabrata acetylcholine-binding protein-like (LOC106055630), transcript variant X1, mRNA	cl03788	Neurotransmitter-gated ion-channel ligand binding domain	28430.5	10.7
3719	S. mansoni / B. glabrata	1	≥22.0	Locus_3285_Transcript_34/55	3	121.06	42.11	77.56	0.09	XM_013208019	PREDICTED: Biomphalaria glabrata collagen alpha-1(XII) chain-like (LOC106052603), mRNA	pfam00092	von Willebrand factor type A domain	32437.5	5.09
4006	S. mansoni / B. glabrata	1	≥45.8	Locus_78319_Transcript_1/1	2	49.59	45.84	49.59	0.13	XM_013233210	PREDICTED: Biomphalaria glabrata dermatopontin-like (LOC106072766), transcript variant X2, mRNA	cl20641	Dermatopontin; Members of this family mediate cell adhesion via cell surface integrin binding	4793.33	8.18
4614	S. mansoni / B. glabrata	1	≥27.3	Locus_982_Transcript_39/85	2	59.3	37.02	40.79	0.06	XM_013219007	PREDICTED: Biomphalaria glabrata uncharacterized LOC106060973 (LOC106060973)	cl03107	Clostridium epsilon toxin ETX/Bacillus mosquitocidal toxin MTX2	53087.4	5.65
4721	S. mansoni / B. glabrata	1	≥40.3	Locus_3285_Transcript_33/55	10	200.29	40.38	80.01	0.22	XM_013208019	PREDICTED: Biomphalaria glabrata collagen alpha-1(XII) chain-like (LOC106052603), mRNA	pfam00092	von Willebrand factor type A domain	32437.5	5.09
5602	S. mansoni / B. glabrata	1	≥66.7	Locus_982_Transcript_39/85	1	85.32	85.32	85.32	0.03	XM_013219007	PREDICTED: Biomphalaria glabrata uncharacterized LOC106060973 (LOC106060973)	cl03107	Clostridium epsilon toxin ETX/Bacillus mosquitocidal toxin MTX2	53087.4	5.65
5817	S. mansoni / B. glabrata	1	≥22.1	Locus_710_Transcript_71/99	6	116.64	24.27	50.01	0.1	AM167927	Biomphalaria glabrata partial mRNA for haemoglobin type 2 (hb2 gene)	cd01040	myoglobin_like; M family globin domain	60399.2	6.25
5819	S. mansoni / B. glabrata	1	≥22.1	Locus_710_Transcript_71/99	6	116.64	24.27	50.01	0.1	AM167927	Biomphalaria glabrata partial mRNA for haemoglobin type 2 (hb2 gene)	cd01040	myoglobin_like; M family globin domain	60399.2	6.25
6616	S. mansoni / B. glabrata	1	≥24.6	Locus_982_Transcript_64/85	2	58.19	29.3	43.54	0.11	NM_001311290	Biomphalaria glabrata uncharacterized LOC106057635 (LOC106057635), mRNA	cl03107	Clostridium epsilon toxin ETX/Bacillus mosquitocidal toxin MTX2	21402.3	9.59
6812	S. mansoni / B. glabrata	1	≥24.8	Locus_710_Transcript_71/99	13	145.58	24.82	61.34	0.19	AM167927	Biomphalaria glabrata partial mRNA for haemoglobin type 2 (hb2 gene)	cd01040	myoglobin_like; M family globin domain	60399.2	6.25
6813	S. mansoni / B. glabrata	1	≥24.8	Locus_710_Transcript_71/99	13	145.58	24.82	61.34	0.19	AM167927	Biomphalaria glabrata partial mRNA for haemoglobin type 2 (hb2 gene)	cd01040	myoglobin_like; M family globin domain	60399.2	6.25
6814	S. mansoni / B. glabrata	1	≥22.1	Locus_710_Transcript_71/99	6	116.64	24.27	50.01	0.1	AM167927	Biomphalaria glabrata partial mRNA for haemoglobin type 2 (hb2 gene)	cd01040	myoglobin_like; M family globin domain	60399.2	6.25
7822	S. mansoni / B. glabrata	1	≥24.8	Locus_710_Transcript_71/99	13	145.58	24.82	61.34	0.19	AM167927	Biomphalaria glabrata partial mRNA for haemoglobin type 2 (hb2 gene)	cd01040	myoglobin_like; M family globin domain	60399.2	6.25
7410	S. mansoni / B. glabrata	1	≥21.9	Locus_1107_Transcript_8/15	5	73.75	23.39	35.23	0.09	XM_013205785	PREDICTED: Biomphalaria glabrata annexin A6-like (LOC106050755), mRNA	pfam00191	Annexin; This family of annexins also includes giardin that has been shown to function as an annexin	36005.1	6.98
7421	S. mansoni / B. glabrata	1	≥24.3	Locus_327_Transcript_4/7	13	206.55	30.75	89.4	0.29	XM_013231341	PREDICTED: Biomphalaria glabrata glyceraldehyde-3-phosphate dehydrogenase-like (LOC106071275), mRNA	pfam02800, pfam00044	Glyceraldehyde 3-phosphate dehydrogenase, C-terminal domain & NAD binding domain	36383.5	6.6
8814	S. mansoni / B. glabrata	1	≥17.6	Locus_710_Transcript_71/99	1	49.36	40.57	40.57	0.03	AM167927	Biomphalaria glabrata partial mRNA for haemoglobin type 2 (hb2 gene)	cd01040	myoglobin_like; M family globin domain	60399.2	6.25
8815	S. mansoni / B. glabrata	1	≥17.6	Locus_710_Transcript_71/99	1	49.36	40.57	40.57	0.03	AM167927	Biomphalaria glabrata partial mRNA for haemoglobin type 2 (hb2 gene)	cd01040	myoglobin_like; M family globin domain	60399.2	6.25
